# Supplementary material for: Cannabidiol Modulates Neuroinflammatory and Estrogen-Related Pathways in a Sex-Specific Manner in a Chronic Stress Model of Depression
Source: Cells. 2025 Jan 10;14(2):99. doi: 10.3390/cells14020099 (PMC11763596; doi:10.3390/cells14020099)
Supplement: Supplementary file 1 [file cells-14-00099-s001.zip]

Archive with 1 entries (1 files):
- cells-3348207-supplementary.pdf
